# Supplementary material for: Anthropogenic Microparticles in Sea-Surface Microlayer in Osaka Bay, Japan
Source: J Xenobiot. 2023 Nov 7;13(4):685–703. doi: 10.3390/jox13040044 (PMC10660477; doi:10.3390/jox13040044)
Supplement: Supplementary file 1 [file jox-13-00044-s001.zip]

Archive with 1 entries (1 files):
- jox-2650575-supplementary.pdf
